# Supplementary material for: Who Still Gets Ligated? Reasons for Persistence of Surgical Ligation of the Patent Ductus Arteriosus Following Availability of Transcatheter Device Occlusion for Premature Neonates
Source: J Cardiovasc Dev Dis. 2024 Apr 23;11(5):132. doi: 10.3390/jcdd11050132 (PMC11122133; doi:10.3390/jcdd11050132)
Supplement: Supplementary file 1 [file jcdd-11-00132-s001.zip]

Archive with 1 entries (1 files):
- jcdd-2935431-supplementary.pdf
